# Supplementary material for: Carbon Nanostructure/Zeolite Y Composites as Supports for Monometallic and Bimetallic Hydrocracking Catalysts
Source: Nanomaterials (Basel). 2022 Sep 19;12(18):3246. doi: 10.3390/nano12183246 (PMC9504968; doi:10.3390/nano12183246)
Supplement: Supplementary file 1 [file nanomaterials-12-03246-s001.zip]

Archive with 1 entries (1 files):
- nanomaterials-1893381-SI.pdf
